# Supplementary material for: Megabase-scale presence-absence variation with Tripsacum origin was under selection during maize domestication and adaptation
Source: Genome Biol. 2021 Aug 20;22:237. doi: 10.1186/s13059-021-02448-2 (PMC8377971; doi:10.1186/s13059-021-02448-2)
Supplement: Supplementary file 2 — Additional file 2: Table S1. Summary of representative PAVs in B73 and Mo17 genome studied in this research. Table S2. List of lines used to characterize PAVs in this study. Table S3. Tripsacum-specific LTR-RTs in RegionA. Table S4. Collection of data used to examine the dosage effect of the B73/Mo17 PAVs. Table S5. Number of RegionA genes showing non-additive mode. Table S6. Details of non-additive RegionA genes. Table S7. Enrichment analysis of RegionA genes. Table S8. Geographic information of the landraces used in this study. Table S9. Association between the presence/absence of RegionA and altitude, tested by an F-test. Table S10. A summary of plant samples. Table S11. RegionA-specific oligo FISH probe used in this study. Table S12. Primers used in this study. [file 13059_2021_2448_MOESM2_ESM.xlsx]

## Sheet: Table S1
Table S1. Summary of representative PAVs in B73 and Mo17 genome studied in this research.
Region	Location	Size (bp)	Gene number
B73 PVs#
RegionA	chr6:12,605,901-15,861,000	3255100	70
RegionB	chr6:102,691,401- 103,324,600	633200	13
RegionC	chr2:228,268,301-228,815,200	546900	8
Mo17 PVs*
RegionD	chr6:63,965,001-66,467,900	2502900	10
RegionE	chr2:235,809,501-236,562,100	752600	20
#: Coordinates in B73 AGPv4.1 genome
*: Coordinates in Mo17 CAUv1.0 genome.

## Sheet: Table S2
Table S2. List of lines used to characterize PAVs in this study.
Line	Species	Category	Coverage*
B73	Z. mays spp. mays	Improved	3.0794
B97	Z. mays spp. mays	Improved	3.965
BKN009	Z. mays spp. mays	Landrace	4.989
BKN010	Z. mays spp. mays	Landrace	4.8661
BKN011	Z. mays spp. mays	Landrace	5.0923
BKN014	Z. mays spp. mays	Landrace	5.0113
BKN015	Z. mays spp. mays	Landrace	5.1499
BKN016	Z. mays spp. mays	Landrace	4.8347
BKN017	Z. mays spp. mays	Landrace	4.8441
BKN018	Z. mays spp. mays	Landrace	4.708
BKN019	Z. mays spp. mays	Landrace	4.6125
BKN020	Z. mays spp. mays	Landrace	4.9695
BKN022	Z. mays spp. mays	Landrace	4.9987
BKN023	Z. mays spp. mays	Landrace	4.9398
BKN025	Z. mays spp. mays	Landrace	4.9177
BKN026	Z. mays spp. mays	Landrace	4.9384
BKN027	Z. mays spp. mays	Landrace	5.0374
BKN029	Z. mays spp. mays	Landrace	5.0438
BKN030	Z. mays spp. mays	Landrace	4.9933
BKN031	Z. mays spp. mays	Landrace	4.8792
BKN032	Z. mays spp. mays	Landrace	4.5721
BKN033	Z. mays spp. mays	Landrace	4.7811
BKN034	Z. mays spp. mays	Landrace	4.6429
BKN035	Z. mays spp. mays	Landrace	4.7146
BKN040	Z. mays spp. mays	Landrace	2.4686
CAU178	Z. mays spp. mays	Improved	5.3658
CAU478	Z. mays spp. mays	Improved	5.8445
CAU5003	Z. mays spp. mays	Improved	6.0221
CAUCHANG72	Z. mays spp. mays	Improved	6.0184
CAUMo17	Z. mays spp. mays	Improved	7.2182
CAUZHENG58	Z. mays spp. mays	Improved	5.7054
CML103	Z. mays spp. mays	Improved	10.757
CML133	Z. mays spp. mays	Improved	3.0435
CML192	Z. mays spp. mays	Improved	3.0435
CML202	Z. mays spp. mays	Improved	3.0435
CML206	Z. mays spp. mays	Improved	3.0435
CML228	Z. mays spp. mays	Improved	7.4401
CML247	Z. mays spp. mays	Improved	8.4517
CML277	Z. mays spp. mays	Improved	9.7562
CML312SR	Z. mays spp. mays	Improved	3.0435
CML322	Z. mays spp. mays	Improved	8.1865
CML330	Z. mays spp. mays	Improved	3.0435
CML333	Z. mays spp. mays	Improved	12.7555
CML341	Z. mays spp. mays	Improved	3.0435
CML411	Z. mays spp. mays	Improved	3.0435
CML418	Z. mays spp. mays	Improved	3.0435
CML479	Z. mays spp. mays	Improved	3.0435
CML504	Z. mays spp. mays	Improved	3.0435
CML505	Z. mays spp. mays	Improved	3.0435
CML511	Z. mays spp. mays	Improved	3.0435
CML52	Z. mays spp. mays	Improved	13.9052
CML69	Z. mays spp. mays	Improved	46.0739
CML84	Z. mays spp. mays	Improved	3.0435
CML85	Z. mays spp. mays	Improved	3.0435
CML96	Z. mays spp. mays	Improved	3.0435
CML99	Z. mays spp. mays	Improved	3.0435
H16	Z. mays spp. mays	Improved	3.0435
HP301	Z. mays spp. mays	Improved	11.6484
Il14H	Z. mays spp. mays	Improved	8.9389
Ki11	Z. mays spp. mays	Improved	8.8316
KI3	Z. mays spp. mays	Improved	23.0084
Ky21	Z. mays spp. mays	Improved	8.6279
M162W	Z. mays spp. mays	Improved	9.4601
M37W	Z. mays spp. mays	Improved	23.5903
Mo17	Z. mays spp. mays	Improved	17.1997
MO18W	Z. mays spp. mays	Improved	11.7824
Ms71	Z. mays spp. mays	Improved	13.8215
NC350	Z. mays spp. mays	Improved	8.405
NC358	Z. mays spp. mays	Improved	7.314
Oh43	Z. mays spp. mays	Improved	25.1835
Oh7B	Z. mays spp. mays	Improved	8.5842
P1	Z. mays spp. mays	Improved	3.0435
P39	Z. mays spp. mays	Improved	8.5333
TIL01	Z. mays ssp. parviglumis	Parviglumis	15.3752
TIL02	Z. mays ssp. parviglumis	Parviglumis	1.212
TIL03	Z. mays ssp. parviglumis	Parviglumis	15.0533
TIL04-TIP285	Z. mays ssp. parviglumis	Parviglumis	1.008
TIL04-TIP454	Z. mays ssp. parviglumis	Parviglumis	4.0899
TIL05	Z. mays ssp. parviglumis	Parviglumis	17.6804
TIL06-TIP260	Z. mays ssp. parviglumis	Parviglumis	4.609
TIL06-TIP496	Z. mays ssp. parviglumis	Parviglumis	2.8566
TIL07	Z. mays ssp. parviglumis	Parviglumis	3.3936
TIL08	Z. mays ssp. mexicana	Mexicana	4.0818
TIL09	Z. mays ssp. parviglumis	Parviglumis	13.7317
TIL10	Z. mays ssp. parviglumis	Parviglumis	21.8218
TIL11	Z. mays ssp. parviglumis	Parviglumis	14.4114
TIL12	Z. mays ssp. parviglumis	Parviglumis	1.8868
TIL14-TIP498	Z. mays ssp. parviglumis	Parviglumis	3.6351
TIL15	Z. mays ssp. parviglumis	Parviglumis	25.1418
TIL16	Z. mays ssp. parviglumis	Parviglumis	3.2646
TIL17	Z. mays ssp. parviglumis	Parviglumis	3.2981
TIL25-TIP489	Z. mays ssp. parviglumis	Parviglumis	17.963
Tx303	Z. mays spp. mays	Improved	9.1
Tzi8	Z. mays spp. mays	Improved	8.8784
VL0512447	Z. mays spp. mays	Improved	3.0435
VL05128	Z. mays spp. mays	Improved	3.0435
VL054178	Z. mays spp. mays	Improved	3.0435
VL05610	Z. mays spp. mays	Improved	3.0435
VL056883	Z. mays spp. mays	Improved	3.0435
VL062784	Z. mays spp. mays	Improved	3.0435
W22	Z. mays spp. mays	Improved	20.2912
W64A	Z. mays spp. mays	Improved	17.071
TDD39103	Tripsacum dactyloides	Gamma Grass	7.8306
BTx623	Sorghum bicolor		79.7307
BTx642	Sorghum bicolor		35.8956
100M	Sorghum bicolor		75.0877
80M	Sorghum bicolor		73.4886
Hegari	Sorghum bicolor		69.4207
IS3620C	Sorghum bicolor		78.6085
Standard Broomcron	Sorghum bicolor		66.2505
SC170-6-17	Sorghum bicolor		72.8293
Tx7000	Sorghum bicolor		40.4825
MR	T. dactyloides var. meridionale (2n = 36)		11.2217
DD	T. dactyloides (2n = 36)		12.1503
DL	T. dactyloides (2n = 72)		14.4776
Zea luxurians	Zea luxurians		1.6818
*: Coverage = Total Bases / Haploid Genome Size (bases). For Zea mays, genome size used here is 2,205,390,000, for Tripsacum, genome size used here is 3,320,310,000, for sorghum, genome size used here is 730,000,000.

## Sheet: Table S3
Table S3. Tripsacum-specific LTR-RTs in RegionA
ID	Zea luxurians		Tripsacum		Type
	Coverage	RPKM	Coverage	RPKM
Non-nested_80	0.849012	18.9104	1	169.144	Tse-LTR-RTs
Non-nested_97	0.678135	1.57543	0.970273	40.5556
subtract1_40	0.498755	9.67928	0.620118	88.8385
subtract2_20	0.62547	2.12825	0.92271	50.1437
subtract3_3	0.935684	4.94166	0.974111	34.1965
subtract3_5	0.975439	2.4559	0.998009	111.094
subtract6_1	0.650022	0.325103	0.99923	45.0453
subtract1_48	0.415322	0.614247	0.886082	51.9958
Non-nested_123	0.964378	10.1791	1	72.8933
Non-nested_79	0.971028	2.79035	0.990143	41.7734
subtract2_6	0.475166	12.7042	0.580176	34.6201
Non-nested_45	0.89438	4.29148	0.998835	63.9317
subtract1_50	0.835309	0.581533	0.998213	90.1725
subtract1_37	0.933509	6.51721	0.989399	60.6147
Non-nested_102	0.633041	9.6084	0.943177	60.5025
subtract2_18	0.923998	2.44468	1	331.426
Non-nested_8	0.502494	6.59026	0.908443	136.12
subtract1_5	0.581237	4.1435	0.970788	43.432
Non-nested_109	0.895387	1.58949	0.99753	69.854
Non-nested_15	0.954545	2.76768	1	68.978
subtract2_2	0.994887	3.51726	1	141.138
Non-nested_49	0.829773	16.4979	0.881144	34.0617
subtract1_28	0.695028	0.796187	0.896552	45.9913
subtract1_39	0.932827	19.7874	0.903218	44.1532
subtract1_43	0.831769	8.14671	0.968051	103.024
Non-nested_10	0.699055	1.27843	0.990373	74.2176
Non-nested_43	0.957816	12.9252	1	312.098
Non-nested_66	0.907987	6.29077	1	217.275
subtract1_13	0.972161	3.84924	0.998527	87.5113
subtract1_4	0.939969	4.06838	1	77.9614
Non-nested_59	0.323338	0.367077	0.878527	52.546
subtract3_2	0.849107	20.7341	0.775899	97.5964
subtract2_1	0.875875	17.3971	0.996213	147.491
subtract1_6	0.907978	12.346	0.858492	66.6056
Non-nested_129	0.498755	9.67928	0.620118	88.8385	Tripsacum clones consistent LTR-RTs
Non-nested_109	0.975439	2.4559	0.998009	111.094
Non-nested_15	0.835309	0.581533	0.998213	90.1725
subtract1_28	0.952716	40.009	0.996772	127.881
Non-nested_49	0.895387	1.58949	0.99753	69.854

## Sheet: Table S4
Table S4. Collection of data used to examine the dosage effect of the B73/Mo17 PAVs
Run	Sample name	Tissues	Type	Ref.
SRR640263	B73 shoot	Shoot	RNA-seq	He, G., et al. Conservation and divergence of transcriptomic and epigenomic variation in maize hybrids. Genome Biology (2013)
SRR640267	B73/Mo17 shoot
SRR640269	Mo17/B73 shoot
SRR640264	B73 root	Root	RNA-seq
SRR640268	B73/Mo17 root
SRR640270	Mo17/B73 root
SRR1169628	B73 10DAP endosperm	10DAP Endosperm	RNA-seq	Chen, J., et al. Dynamic transcriptome landscape of maize embryo and endosperm development. Plant Physiology (2014)
SRR396678	B73/Mo17 10DAP endosperm			Zhang, Mei, et al. Genome-wide high resolution parental specific DNA and histone methylation maps uncover patterns of imprinting regulation in maize. Genome Research (2014)
SRR396679	Mo17/B73 10DAP endosperm
SRR1169629	B73 12DAP endosperm rep1	12DAP Endosperm	RNA-seq	Chen, J., et al. Dynamic transcriptome landscape of maize embryo and endosperm development. Plant Physiology (2014)
SRR1169630	B73 12DAP endosperm rep2
SRR660921	B73/Mo17 12DAP endosperm			Zhang, Mei, et al. Genome-wide high resolution parental specific DNA and histone methylation maps uncover patterns of imprinting regulation in maize. Genome Research (2014)
SRR660932	Mo17/B73 12DAP endosperm
SRR364426	B73 14DAP endosperm rep1	14DAP Endosperm	RNA-seq	Waters, A. J., et al. Parent-of-origin effects on gene expression and DNA methylation in the maize endosperm. Plant Cell (2011)
SRR364427	B73 14DAP endosperm rep2
SRR364428	B73 14DAP endosperm rep3
SRR364453	B73/Mo17 14DAP endosperm rep1
SRR415002	B73/Mo17 14DAP endosperm rep2
SRR415003	Mo17/B73 14DAP endosperm rep1
SRR364454	Mo17/B73 14DAP endosperm rep2
SRR364426	B73 14DAP embryo rep1	14DAP Embryo	RNA-seq	Waters, A. J., et al. Parent-of-origin effects on gene expression and DNA methylation in the maize endosperm. Plant Cell (2011)
SRR364427	B73 14DAP embryo rep2
SRR364428	B73 14DAP embryo rep3
SRR364453	B73/Mo17 14DAP embryo rep1
SRR415002	B73/Mo17 14DAP embryo rep2
SRR415003	Mo17/B73 14DAP embryo rep1
SRR364454	Mo17/B73 14DAP embryo rep2
SRR640295	B73 shoot	Shoot	H3K36me3 ChIP-seq	He, G., et al. Conservation and divergence of transcriptomic and epigenomic variation in maize hybrids. Genome Biology (2013)
SRR640299	B73/Mo17 shoot
SRR640301	Mo17/B73 shoot
SRR640279	B73 shoot	Shoot	H3K4me3 ChIP-seq
SRR640283	B73/Mo17 shoot
SRR640285	Mo17/B73 shoot
SRR640287	B73 shoot	Shoot	H3K9ac ChIP-seq
SRR640291	B73/Mo17 shoot
SRR640293	Mo17/B73 shoot
SRR4416323 SRR4416322	B73/Mo17 12DAP endosperm	12DAP endosperm	H3K36me3 ChIP-seq	Dong, X. et al. Dynamic and Antagonistic Allele-Specific Epigenetic Modifications Controlling the Expression of Imprinted Genes in Maize Endosperm. Mol. Plant 10, 442–455 (2017).
SRR4416325 SRR4416324	Mo17/B73 12DAP endosperm
SRR4416319 SRR4416318	B73/Mo17 12DAP endosperm	12DAP endosperm	H3K4me3 ChIP-seq
SRR4416321 SRR4416320	Mo17/B73 12DAP endosperm

## Sheet: Table S5
Table S5. Number of RegionA genes showing non-additive mode.
Hybrid	Root	Shoot	14DAP Embryo	10DAP Endosperm	12DAP Endosperm	14DAP Endosperm
Non-additive (higher)
BM	7 (47)	3 (44)	0 (13)	0 (19)	3 (26)	4 (71)
MB	7 (48)	2 (48) *	0 (13)	1 (16)	2 (23)	5 (61)
Non-additive (lower)
BM	0 (17)	2 (15)	2 (19)	6 (24) #	2 (10)	0 (25)
MB	0 (12)	3 (15)	6 (28)	3 (26)	2 (12)	1 (29)
Total genes used for test
BM	19 (123)	21 (139)	11 (87)	9 (75)	11 (74)	12 (140)
MB	19 (124)	21 (140)	11 (87)	6 (65)	8 (61)	12 (132)
The number In brackets indicates genome-wide B73 specific PAV genes number.
All comparisons were conducted with Fisher's Exact Test
#: The number of RegionA non-additive genes is significantly higher than that of the whole genome
*: The number of RegionA non-additive genes is significantly lower than that of the whole genome

## Sheet: Table S6
Table S6. Details of non-additive RegionA genes
Gene	Annotation	log2fdc	Tissue	Hybrid	Type
Zm00001d035343	OSJNBa0016N04.12 protein	-1.7129	10DAP Endosperm	BM	lower
Zm00001d035356	-	-2.10553	10DAP Endosperm	BM	lower
		-2.84969		MB	lower
		-0.298518	14DAP Endosperm	MB	higher
Zm00001d035361	-	2.1179	Root	BM	higher
		1.28823		MB	higher
		-2.15212	14DAP Embryo	MB	lower
		-4	10DAP Endosperm	BM	lower
		0.201644		MB	higher
		0.905681	12DAP Endosperm	BM	higher
Zm00001d035363	-	0.330789	Root	MB	higher
Zm00001d035367	-	-2.07775	14DAP Embryo	MB	lower
		-2.71761	12DAP Endosperm	MB	lower
Zm00001d035381	Protein DETOXIFICATION 44 chloroplastic	0.877447	14DAP Endosperm	BM	higher
		0.377482		MB	higher
Zm00001d035382	Putative tify domain/CCT motif transcription factor family protein, zim9 (Zinc-finger protein expressed in Inflorescence Meristem), a putative transcription factor involved in inflorescence and flower development previous reported in arabidopsis (Nishii et al. 2000; Shikata et al. 2004)	0.832911	Shoot	BM	higher
		1.75783		MB	higher
		2.31201	Root	BM	higher
		2.74416		MB	higher
Zm00001d035383	Protein NUCLEAR FUSION DEFECTIVE 4	0.230421	Shoot	BM	higher
		0.482036		MB	higher
		2.49997	Root	BM	higher
		1.03789		MB	higher
		-2.87734	14DAP Embryo	BM	lower
		-3.81818		MB	lower
		4	12DAP Endosperm	BM	higher
		4		BM	higher
Zm00001d035395	OSJNBb0004G23.8 protein; OSJNBb0085F13.3 protein	-2.6957	14DAP Embryo	MB	lower
		-4	10DAP Endosperm	MB	lower
		-2.14813	12DAP Endosperm	BM	lower
		-4		MB	lower
		0.546662	14DAP Endosperm	BM	higher
		-2.85981		MB	lower
Zm00001d035401	Putative DUF26-domain receptor-like protein kinase family protein	-2.37294	Shoot	BM	lower
Zm00001d035408	Transcription factor VOZ1	-3.27416	12DAP Endosperm	BM	lower
		1.07275	14DAP Endosperm	MB	higher
Zm00001d035409	Abscisic stress-ripening protein 2. A member of maize ZmASR genes, this genes family has been shown to impart tolerance to multiple abiotic stresses such as drought and salinity. (Zhang et al. 2019)	0.780297	Root	BM	higher
		0.742711		MB	higher
Zm00001d035411	-	-2.45677	14DAP Embryo	BM	lower
		-2.6561		MB	lower
		-4	10DAP Endosperm	BM	lower
		-0.0849965	12DAP Endosperm	MB	higher
Zm00001d035412	-	0.222552	Shoot	BM	higher
		-4		MB	lower
		1.5833	Root	BM	higher
		0.476915		MB	higher
		-2.31771	14DAP Embryo	MB	lower
		-4	10DAP Endosperm	BM	lower
		-4		MB	lower
		3.19919	12DAP Endosperm	BM	higher
		1.80194		MB	higher
Zm00001d035413	Interaction with other chromosome region from ChIA-PET experiment (Li et al. 2019).	0.439096	Root	BM	higher
		1.74911	14DAP Endosperm	BM	higher
		0.29014		MB	higher
Zm00001d035416	Pentatricopeptide repeat-containing protein	-0.387108	14DAP Endosperm	MB	higher
Zm00001d035420	-	-1.78077	10DAP Endosperm	BM	lower
Zm00001d035422	Protein; Plant viral-response family protein-like	-4	Shoot	BM	lower
		-4		MB	lower
		2.27616	Root	BM	higher
		2.44676	Root	MB	higher
Zm00001d035436	Mediator of RNA polymerase II transcription subunit 11	-2.04267	Shoot	MB	lower

## Sheet: Table S7
Table S7. Enrichment analysis of RegionA genes
Gene Ontology (GO)		GO (proportion out of Total)	No GO (proportion out of Total)	Total	P-value (Chi-squared Test)
	RegionA	37(52.9%)	33(47.1%)	70	0.01466
	Others	26555(67.4%)	12873(32.6%)	39428
	Total	26592(67.3%)	12906(32.7%)	39498
Orthologues (rice, sorghum, millet, and Arabidopsis)		Orthologues (proportion out of Total)	No Orthologues (proportion out of Total)	Total	P-value (Chi-squared Test)
	RegionA	43(61.4%)	27(39.6%)	70	9.276e-07
	Others	33622(85.3%)	5806(14.7%)	39428
	Total	33665(85.2%)	5833(14.8%)	39498

## Sheet: Table S8
Table S8. Geographic information of the landraces used in this study.
RI_Group	Lat	Long	RI_Accession	Elevation	GRIN_ID
SA_Lowland	-3.5	-78.6	RIMMA0708	1098	PI 488376
SA_Lowland	-1.06667	-80.4667	RIMMA0707	30	PI 487930
SA_Lowland	6.55	-73.1333	RIMMA0691	1098	PI 445391
SA_Lowland	8.31667	-73.6333	RIMMA0690	250	PI 444946
SA_Lowland	1.6	-77.15	RIMMA0462	1700	PI 445073
SA_Lowland	-9.3	-76	RIMMA0428	700	PI 485354
SA_Lowland	4.96667	-74.9	RIMMA0406	450	PI 445514
SA_Lowland	7.3	-72.5167	RIMMA0404	1500	PI 445322
SA_Lowland	1.25	-77.5167	RIMMA0403	1000	PI 445163
SA_Lowland	10.1833	-74.05	RIMMA0399	250	PI 444954
SA_Lowland	9.43333	-75.7	RIMMA0398	27	PI 444923
SA_Lowland	11.55	-72.9167	RIMMA0397	50	PI 444897
SA_Lowland	2.58333	-75.3	RIMMA0396	1100	PI 444834
SA_Lowland	8.5	-77.2667	RIMMA0395	30	PI 444731
SA_Lowland	1.75	-75.5833	RIMMA0392	555	PI 444309
Mex_Lowland	16.5667	-94.6167	RIMMA0733	107	PI 479054
Mex_Lowland	16.7833	-96.6667	RIMMA0731	1520	PI 484137
Mex_Lowland	14.4833	-90.8	RIMMA0730	1067	Ames 28517
Mex_Lowland	15.4	-89.6667	RIMMA0729	122	PI 504090
Mex_Lowland	14.4	-90.4667	RIMMA0727	1151	Ames 28555
Mex_Lowland	14.3333	-89.7167	RIMMA0722	737	Ames 28564
Mex_Lowland	14.6167	-90.0833	RIMMA0721	915	Ames 28485
Mex_Lowland	15.4667	-88.85	RIMMA0720	39	PI 489372
Mex_Lowland	15.3167	-92.6667	RIMMA0716	91	Ames 28459
Mex_Lowland	15.2833	-90.25	RIMMA0712	1220	NSL 291696 CYMT
Mex_Lowland	15.3333	-92.6333	RIMMA0710	91	PI 478988
Mex_Lowland	16.5	-92.5	RIMMA0709	747	Ames 28452
Mex_Lowland	20.8333	-88.5167	RIMMA0703	30	NSL 283390
Mex_Lowland	14.4667	-90.75	RIMMA0702	1052	Ames 28534
Mex_Lowland	16.6	-92.7167	RIMMA0701	686	PI 484808
Mex_Lowland	16.75	-93.1667	RIMMA0700	579	NSL 291626
Mex_Lowland	16.5167	-90.1667	RIMMA0696	30	Ames 28568
Mex_Lowland	23.3167	-99.0167	RIMMA0628	300	PI 646017
Mex_Lowland	18.35	-99.5333	RIMMA0619	747	PI 645772
Mex_Lowland	20.1333	-97.2	RIMMA0615	152	PI 628480
Mex_Lowland	19.1667	-96.9667	RIMMA0441	1320	PI 515538
Mex_Lowland	14.7167	-89.5	RIMMA0433	457	PI 490825
Mex_Lowland	15.4333	-92.9	RIMMA0410	107	PI 478970
Mex_Lowland	15.4333	-92.9	RIMMA0409	107	PI 478968
Mex_Highland	20.3833	-100	RIMMA0687	1921	Ames 28473
Mex_Highland	22.1167	-103.233	RIMMA0682	1700	PI 484571
Mex_Highland	20.3667	-102.167	RIMMA0680	1890	Ames 28448
Mex_Highland	21.3667	-102.85	RIMMA0677	1951	Ames 28476
Mex_Highland	19.2833	-99.6667	RIMMA0674	2652	PI 483617
Mex_Highland	19.6833	-99.1333	RIMMA0672	2256	PI 483613
Mex_Highland	14.7667	-91.25	RIMMA0671	2477	Ames 28538
Mex_Highland	14.9667	-91.7667	RIMMA0670	2378	Ames 28508
Mex_Highland	19.8	-97.25	RIMMA0630	2220	PI 646069
Mex_Highland	19	-97.3833	RIMMA0625	2600	PI 645984
Mex_Highland	20.0333	-103.683	RIMMA0623	2520	PI 645841
Mex_Highland	21.1167	-101.683	RIMMA0621	1870	PI 645804
Mex_Highland	20.2167	-100.883	RIMMA0620	1799	PI 645786
Mex_Highland	20.8167	-102.767	RIMMA0616	1800	PI 629202
Mex_Highland	19.95	-103.767	RIMMA0614	2060	PI 628445
Mex_Highland	26.8167	-107.067	RIMMA0425	2130	PI 485128
Mex_Highland	27.9833	-107.583	RIMMA0424	2400	PI 485120
Mex_Highland	29.2167	-108.133	RIMMA0423	2095	PI 485116
Mex_Highland	19.1	-98.3	RIMMA0422	2200	PI 485071
Mex_Highland	19.85	-97.9833	RIMMA0421	2250	PI 484595
Mex_Highland	28.5667	-107.483	RIMMA0418	2040	PI 484476
Mex_Highland	28.55	-107.483	RIMMA0417	2040	PI 484431
Mex_Highland	29.35	-107.75	RIMMA0416	2140	PI 484428
Andean	-21.8333	-64.1333	RIMMA0667	2201	Ames 28737
Andean	-0.916667	-78.9167	RIMMA0665	2931	PI 489324
Andean	0.366667	-78.4167	RIMMA0664	2122	PI 488113
Andean	0.433333	-78.2	RIMMA0663	2067	PI 488102
Andean	0	-78	RIMMA0662	2195	NSL 287008
Andean	-2.85	-78.6667	RIMMA0661	2195	PI 488066
Andean	-21.8333	-64.1333	RIMMA0658	1948	NSL 286812
Andean	-17.5	-65.6667	RIMMA0657	2201	NSL 286594
Andean	-23.2	-65.35	RIMMA0656	2287	Ames 28799
Andean	1.08333	-77.6167	RIMMA0473	3104	PI 445114
Andean	-9.38333	-77.1667	RIMMA0468	3150	PI 571960
Andean	-13.5833	-72.9167	RIMMA0467	2800	PI 571871
Andean	-14.3167	-72.9167	RIMMA0466	3600	PI 571577
Andean	-5.56667	-79.5333	RIMMA0465	2300	PI 571457
Andean	-12.3333	-74.7	RIMMA0464	1800	PI 571438
Andean	-8.7	-77.3833	RIMMA0438	2820	PI 514809
Andean	-9.26667	-77.6333	RIMMA0437	2688	PI 514752
Andean	-6.15	-77.9167	RIMMA0436	2200	PI 514723
Andean	-8.65	-77.0833	RIMMA0431	2900	PI 485363
Andean	-9.16667	-77.7333	RIMMA0430	2585	PI 485362
Andean	-9.06667	-77.8167	RIMMA0426	2500	PI 485151

## Sheet: Table S9
Table S9. Association between the presence/absence of RegionA and altitude, tested by an F-test.
Model	Res.Df	RSS	Df	Sum of Sq	F	Pr(>F)
Model 1: altitude ~ PC1 + PC2 + PC3 + PC4 + PC5
Model 2: altitude ~ PC1 + PC2 + PC3 + PC4 + PC5 + Genotype
1	74	23557436
2	73	21910799	1	1646657	5.4862	0.0219

## Sheet: Table S10
Table S10. A summary of plant samples
Species/subspecies	Cultivar	Purpose
Zea nicaraguensis (2n=20)	PI 615697	FISH
Zea luxurians (2n=20)	PI 441933	FISH
Zea perennis (2n=40)	Ames 21875	FISH
Zea mays ssp. huehuetenangensis (2n=40)	PI 441934	FISH
Zea mays ssp. mexicana (2n=20)	Ames 8088	FISH
Zea mays ssp. mexicana (2n=20)	CIMMYTMA 29066	FISH
T. dactyloides (2n = 36, DD)		FISH, Resequencing
T. dactyloides var. meridionale (2n = 36, MR)		Resequencing
T. dactyloides (2n = 72, DL)		FISH, Resequencing

[truncated: 2 more sheets: Table S11, Table S12]
